# Supplementary material for: Verification of the Saccharina japonica Translocon Tic20 and its Localization in the Chloroplast Membrane in Diatoms
Source: Int J Mol Sci. 2019 Aug 16;20(16):4000. doi: 10.3390/ijms20164000 (PMC6720183; doi:10.3390/ijms20164000)
Supplement: Supplementary file 1 [file ijms-20-04000-s001.zip]

Archive with 3 entries (2 files):
- Supplementary matierals/
- Supplementary matierals/Supplementary Figures S1-S5.docx
- Supplementary matierals/Supplementary Tables S1-S4.xlsx
