# Supplementary material for: Verification of the Saccharina japonica Translocon Tic20 and its Localization in the Chloroplast Membrane in Diatoms
Source: Int J Mol Sci. 2019 Aug 16;20(16):4000. doi: 10.3390/ijms20164000 (PMC6720183; doi:10.3390/ijms20164000)
Supplement: Supplementary file 1 [file ijms-20-04000-s001.zip › Supplementary matierals/Supplementary Tables S1-S4.xlsx]

## Sheet: Sheet1
Table S1. Protein items used for schematic illustration of structure and membrane spanning model for Tic20 like proteins
Protein name	Organism	NCBI accession number	Plastid type	Taxonomy
CsTic20 family protein	Cylindrospermum stagnale	AFZ25363.1	-
NfTic20 family protein	Nostoc flagelliforme	AUB37691.1	-	Cyanobacteria
CgTic20 family protein	Cyanobium gracile	WP_015109957.1	-
MaTic20 family protein	Microcystis aeruginosa	WP_016516716.1	-
PsTic20	Pisum sativum	AAC64607.1	Primery
HaTic20	Helianthus annuus	OTF95895.1	Primery
TpTic20	Trifolium pretense	PNX93082.1	Primery
AtTic20-I	Arabidopsis thaliana	Q8GZ79.1	Primery	Higher plant
AtTic20-IV	Arabidopsis thaliana	Q9ZQZ9.1	Primery
AtTic20-II	Arabidopsis thaliana	O82251.1	Primery
AtTic20-V	Arabidopsis thaliana	Q9FM67.1	Primery
GtTic20 family Ycf60	Grateloupia taiwanensis	AGO19959.1	Primery
PoTic20 family Ycf60	Porolithon onkodes	YP_009502023.1	Primery
MpTic20 family Ycf60	Mastocarpus papillatus	YP_009295574.1	Primery	Rhodophyta
CcTic20 family Ycf60	Coeloseira compressa	YP_009257439.1	Primery
CsTic20 family Ycf60	Ceramium sungminbooi	YP_009300412.1	Primery
McTic20 like	Micromonas commode	XP_002505920.1	Primery
TsTic20-I	Tetrabaena socialis	PNH04511.1	Primery	Chlorophyta
TsTic20-II	Tetrabaena socialis	PNH07821.1	Primery
CrTic20 like	Chlamydomonas reinhardtii	EDP02674.1	Primery
TgTic20	Toxoplasma gondii	ACB58125.1	Secondary
PkTic20 like	Plasmodium knowlesi	OTN64823.1	Secondary
BmTic20 like	Babesia microti	SIO73841.1	Secondary	Apicomplexa
PfTic20 like	Plasmodium ovale	SCP04771.1	Secondary
PmTic20 like	Prorocentrum minimum	AHL28488.1	Secondary	Pyrroptata
BnTic20	Bigelowiella natans	AFE02914.1	Secondary
GsTic20 like	Gymnochlora stellate	ACF24511.1	Secondary	Chlorarachniophyta
GtTic20 like	Guillardia theta	EKX44415.1	Secondary	Cryptophyta
EsTic20 like	Ectocarpus siliculosus	CBN73805.1	Secondary
PtTic20 like	Phaeodactylum tricornutum	XP_002179527.1	Secondary	Stramenopiles
SjTic20 like	Saccharina japonica	AUO68237.1	Secondary

## Sheet: Sheet2
Table S2. Protein items used for phylogenetic analysis of Tic20-like proteins
Protein/domain name	Organism	NCBI accession number	Taxonomy
Tic20 family protein	Cylindrospermum stagnale	AFZ25363.1
Tic20 family protein	Cyanobium gracile	WP_015109957.1
Tic20-like	Gloeocapsa sp.	ELR98379.1
Tic20	Leptolyngbya boryana	BAS64604.1
Tic20 family protein	Microcystis aeruginosa	WP_016516716.1
Tic20 family protein	Nostoc flagelliforme	AUB37691.1
Tic20-like	Oscillatoriales cyanobacterium	EKQ68583.1	Cyanobacteria
Tic20 family protein	Planktothrix serta	CUR11521.1
Tic20 family protein	Planktothrix paucivesiculata	CUR10474.1
Tic20	Phormidesmis priestleyi	KPQ34083.1
Tic20-like	Rubidibacter lacunae	ERN41204.1
Tic20 family protein	Synechocystis sp.	AVP88984.1
Tic20 family protein YCF60	Thermosynechococcus sp.	AHB87723.1
Tic20-like	Xenococcus sp.	ELS03054.1
Tic20 family protein	Auxenochlorella protothecoides	XP_011398700.1
Tic20-like	Bathycoccus prasinos	XP_007510655.1
Tic20	Chlorella sorokiniana	PRW39238.1
Tic20	Chlamydomonas reinhardtii	EDP02674.1
Tic20-like	Micromonas commoda	XP_002505920.1	Chlorophyta
Tic20	Micractinium conductrix	PSC72006.1
Tic20-related	Ostreococcus tauri	OUS46971.1
Tic20-like	Polytomella parva	ABH10982.1
Tic20-I	Tetrabaena socialis	PNH04511.1
Tic20-II	Tetrabaena socialis	PNH07821.1
Tic20-I	Arabidopsis thaliana	Q8GZ79.1
Tic20-II	Arabidopsis thaliana	O82251.1
Tic20-IV	Arabidopsis thaliana	Q9ZQZ9.1
Tic20-V	Arabidopsis thaliana	Q9FM67.1
Tic20-V	Arachis duranensis	XP_015972799.1
Tic20-V	Amborella trichopoda	XP_006844076.2
Tic20	Arachis ipaensis	XP_016174469.1
Tic20-I	Brachypodium distachyon	XP_010236768.1
Tic20-IV	Brassica napus	XP_013698473.1
Tic20-V	Brassica napus	XP_013685556.1
Tic20-I	Capsella rubella	XP_023644966.1
Tic20-I	Carica papaya	XP_021887711.1
Tic20-I	Capsicum baccatum	PHT50875.1
Tic20-I	Citrus clementina	XP_006435059.1
Tic20-II	Carica papaya	XP_021890897.1
Tic20-II	Capsicum annuum	PHT64968.1
Tic20-II	Citrus clementina	XP_006428631.1
Tic20-II	Cucurbita moschata	XP_022960653.1
Tic20-IV	Capsella rubella	XP_006288394.1
Tic20-V	Capsella rubella	XP_006281435.1
Tic20-V	Capsicum baccatum	PHT26460.1
Tic20-V	Citrus sinensis	XP_006474893.2
Tic20-V	Cucurbita maxima	XP_022965178.1
Tic20-V	Citrus clementina	XP_006452589.1
Tic20	Cicer arietinum	XP_004506860.1
Tic20-II	Durio zibethinus	XP_022714702.1
Tic20-IV	Durio zibethinus	XP_022742441.1
Tic20-V	Durio zibethinus	XP_022753040.1
Tic20-I	Eutrema salsugineum	XP_024008314.1
Tic20-II	Eutrema salsugineum	XP_006394774.1
Tic20-IV	Eutrema salsugineum	XP_006396559.1
Tic20-V	Eutrema salsugineum	XP_006401421.1	Higher plant
Tic20-IV	Glycine max	XP_014620582.1
Tic20-V	Glycine max	XP_003519631.1
Tic20	Glycine soja	KHN47804.1
Tic20-I	Herrania umbratica	XP_021297103.1
Tic20-II	Herrania umbratica	XP_021282869.1
Tic20-V	Herrania umbratica	XP_021288030.1
Tic20-II	Hevea brasiliensis	XP_021673703.1
Tic20-IV	Hevea brasiliensis	XP_021681537.1
Tic20-V	Hevea brasiliensis	XP_021669730.1
Tic20-like	Helianthus annuus	OTF95895.1
Tic20-I	Jatropha curcas	XP_012079344.1
Tic20-II	Jatropha curcas	XP_012085786.1
Tic20-IV	Jatropha curcas	XP_012065764.1
Tic20-V	Jatropha curcas	XP_012071009.2
Tic20-I	Mucuna pruriens	RDX79263.1
Tic20-II	Manihot esculenta	XP_021629350.1
Tic20-IV	Manihot esculenta	XP_021626500.1
Tic20-V	Manihot esculenta	XP_021593516.1
Tic20-II	Momordica charantia	XP_022149956.1
Tic20-II	Morus notabilis	XP_010101228.1
Tic20-IV	Morus notabilis	XP_010095829.1
Tic20-IV	Medicago truncatula	XP_013465032.1
Tic20-V	Medicago truncatula	XP_003617815.1
Tic20-I like	Panicum miliaceum	RLM84302.1
Tic20-II	Populus trichocarpa	XP_006376041.1
Tic20-IV	Populus trichocarpa	XP_006371609.2
Tic20-V	Populus trichocarpa	XP_006384701.1
Tic20-II	Prunus avium	XP_021818407.1
Tic20-IV	Prunus avium	XP_021832309.1
Tic20	Pisum sativum	AAC64607.1
Tic20-I	Quercus suber	XP_023900501.1
Tic20-IV	Quercus suber	XP_023903097.1
Tic20-II	Ricinus communis	XP_015572291.1
Tic20-IV	Ricinus communis	XP_002517985.1
Tic20-I	Setaria italica	XP_004953101.1
Tic20-I	Sorghum bicolor	XP_002463046.1
Tic20-II	Solanum lycopersicum	XP_004250099.1
Tic20-like	Solanum tuberosum	ABB86268.1
Tic20	Trifolium pratense	PNX93082.1
Tic20-I	Theobroma cacao	EOY19899.1
Tic20-II	Ziziphus jujuba	XP_015875794.1
Tic20-family	Zostera marina	KMZ63445.1
Tic20-like	Zea mays	NP_001140485.1
Tic20 family protein Ycf60	Ceramium cimbricum	YP_009300412.1
Tic20 family protein Ycf60	Coeloseira compressa	YP_009257439.1
Tic20 family protein Ycf60	Cyanidium caldarium	O19916.1
Tic20 family protein Ycf60	Dasya binghamiae	YP_009295193.1
Tic20 family protein Ycf60	Gracilaria tenuistipitata	Q6B923.2
Tic20 family protein Ycf60	Grateloupia taiwanensis	AGO19959.1	Rhodophyta
Tic20 family protein Ycf60	Mastocarpus papillatus	YP_009295574.1
Tic20 family protein Ycf60	Membranoptera platyphylla	YP_009326581.1
Tic20 family protein Ycf60	Porolithon onkodes	YP_009502023.1
Tic20 family protein Ycf60	Porphyra purpurea	P51360.1
Tic20 family protein Ycf60	Pyropia yezoensis	Q1XDC7.1
Tic20-like	Sheathia arcuata	YP_009390025.1
Tic20-like	Babesia microti	SIO73841.1
Tic20-like	Hammondia hammondi	XP_008888687.1
Tic20-like	Plasmodium knowlesi	OTN64823.1	Alveolata
Tic20-like	Plasmodium ovale	SCP04771.1
Tic20-like	Toxoplasma gondii	ACB58125.1
Tic20-like	Costaria costata	YP_009182370.1
Tic20	Ectocarpus siliculosus	CBN73805.1
Tic20-like	Nannochloropsis gaditana	XP_005854917.1
Tic20-like	Phaeodactylum tricornutum	XP_002179527.1
Tic20-like	Saccharina japonica	AUO68237.1	Stramenopiles
Tic20-like	Sargassum thunbergii	YP_009227329.1
Tic20-like	Sargassum horneri	AKO62476.1
Tic20-like	Thalassiosira pseudonana	XP_002287042.1
Tic20-like	Undaria pinnatifida	AKG49934.1
Tic20-like	Vaucheria litorea	ACF70970.1
Tic20	Chrysochromulina sp.	AHY04379.1
Tic20 family like protein Ycf60	Emiliania huxleyi	AAX13820.1	Haptophyta
Tic20 family like protein Ycf60	Phaeocystis antarctica	AEK26740.2
Tic20 family like protein Ycf60	Phaeocystis globosa	YP_008145408.1

## Sheet: Sheet3
Table S3. Protein items used for phylogenetic analysis of EF-hand domain proteins
Protein/domain name	Organism	NCBI accession number	Taxonomy
EF hand	Afipia felis	WP_048756881.1
conserved hypothetical protein	Arcobacter sp.	BAK73384.1
EF hand superfamily	Bryocella elongate	SEG72273.1
hypothetical protein	Bradyrhizobium icense	ANW02554.1
EF-hand domain-containing protein	Bradyrhizobium icense	WP_065729757.1
EF hand	Confluentimicrobium lipolyticum	SMX33136.1
EF hand	Comamonas terrigena	SUY87846.1
hypothetical protein	Deltaproteobacteria bacterium	KPJ59547.1
EF hand superfamily	Granulicella rosea	SNT19180.1	Bacteria
EF hand	Labrenzia alba	CTQ74365.1
EF hand	Labrenzia aggregate	CTQ42936.1
signal transduction protein	Mesorhizobium loti	ANN58284.1
EF hand	Pseudomonas sp.	CRL51158.1
EF hand	Pelagimonas varians	SMX41542.1
Calsymin	Rhizobium etli	Q9F6V9
hypothetical protein	Stenotrophomonas sp.	WP_097047609.1
EF hand	Sphingomonas histidinilytica	SKB80058.1
EF hand	Sphingobium faniae	SCW77012.1
Calmodulin	Terriglobus saanensis	ADV82183.1
Calcium-dependent protein kinase 2-like	Aegilops tauschii	XP_020181625.1
Caltractin	Atriplex nummularia	P41210.1
Calmodulin	Bryonia dioica	P62202.2
Calcium-dependent protein kinase 2	Brachypodium distachyon	XP_003566106.2
Calmodulin	Capsicum annuum	P93087.3
Threonine-protein kinase DMI-3	Cicer arietinum	XP_004511154.1
Threonine-protein kinase-like	Carica papaya	XP_021897672.1
Threonine-protein kinase-like	Cucurbita moschata	XP_022957917.1
Threonine-protein kinase-like	Durio zibethinus	XP_022765627.1
Threonine-protein kinase isoform X1	Elaeis guineensis	XP_010922946.1
Threonine-protein kinase-like	Gossypium hirsutum	XP_016684873.1
Threonine-protein kinase	Glycine soja	KHN38121.1
Calmodulin	Helianthus annuus	P93171.3
Calmodulin	Hordeum vulgare	P62162.2
Threonine-protein kinase-like	Ipomoea nil	XP_019187791.1	Higher plant
Threonine-protein kinase-like	Juglans regia	XP_018850149.1
Threonine-protein kinase	Lilium longiflorum	Q43531.1
Calmodulin	Malus domestica	P48976.2
Calmodulin	Medicago sativa	P17928.2
Threonine-protein kinase DMI-3	Medicago truncatula	XP_003628124.1
Threonine-protein kinase	Musa acuminate	XP_009401603.1
Threonine-protein kinase-like	Nelumbo nucifera	XP_019052661.1
Calmodulin	Petunia hybrida	P27164.2
Threonine-protein kinase	Populus trichocarpa	XP_024465883.1
Threonine-protein kinase-like	Phalaenopsis equestris	XP_020584796.1
Calmodulin	Solanum lycopersicum	P27161.2
Calmodulin	Spinacia oleracea	P04353.2
Threonine-protein kinase-like	Solanum lycopersicum	XP_004230058.1
Calmodulin	Triticum aestivum	P04464.3
Threonine-protein kinase	Theobroma cacao	XP_007010660.1
EF hand domain	Wollemia nobilis	JAG86392.1
Threonine-protein kinase	Ziziphus jujube	XP_015876262.1
calcium-binding protein	Aphanizomenon flos-aquae	WP_027405023.1
EF hand domain protein	Coleofasciculus chthonoplastes	EDX70914.1
hypothetical protein	Leptolyngbya sp.	WP_006517039.1
EF hand proteiin	Planktothrix paucivesiculata	CUR20405.1
EF hand domain	Prochlorococcus marinus	KZR75953.1	Cyanophyta
calcium-binding protein	Scytonema hofmanni	WP_029632374.1
calcium-binding protein	Scytonema hofmannii	KYC36333.1
hypothetical protein	Scytonema hofmannii	WP_017748540.1
EF hand domain	Synechococcus sp.	KZR93302.1
EF hand domain protein	Synechococcus sp.	ABI46398.1
Caltractin	Dunaliella salina	P54213.1
Caltractin	Scherffelia dubia	Q06827.1	Chlorophyta
Caltractin	Tetraselmis striata	P43646.1
Centrin	Volvox carteri	XP_002952644.1
Tic20	Ectocarpus siliculosus	CBN73805.1
hypothetical protein	Fistulifera solaris	GAX10715.1
hypothetical protein	Fragilariopsis cylindrus	OEU10973.1
hypothetical protein	Fistulifera solaris	GAX22598.1
Tic20-like	Phaeodactylum tricornutum	XP_002179527.1	Stramenopiles
predicted protein	Phaeodactylum tricornutum	XP_002179527.1
Tic20-like	Saccharina japonica	AUO68237.1
Tic20-like	Thalassiosira pseudonana	XP_002287042.1
hypothetical protein	Thalassiosira oceanica	EJK60856.1
guanylyl cyclase-activating protein	Eptatretus cirrhatus	AYD91295.1
guanylyl cyclase-activating protein 2-like	Hippocampus comes	XP_019748001.1
guanylyl cyclase-activating protein 2-like	Labrus bergylta	XP_020506681.1
guanylyl cyclase-activating protein 2-like	Lates calcarifer	XP_018548491.1
guanylyl cyclase-activating protein 2-like	Notothenia coriiceps	XP_010774107.1
guanylyl cyclase-activating protein 2-like	Oryzias latipes	XP_004066817.1
guanylyl cyclase-activating protein 2-like	Poecilia reticulate	XP_008404332.1
guanylyl cyclase-activating protein 3	Pogona vitticeps	XP_020662020.1	Metazoa
guanylyl cyclase-activating protein 1-like	Seriola dumerili	XP_022601363.1
guanylyl cyclase-activating protein 1-like	Sinocyclocheilus rhinocerous	XP_016428339.1
guanylyl cyclase-activating protein 2-like	Sinocyclocheilus rhinocerous	XP_016366916.1
unnamed protein product	Tetraodon nigroviridis	CAF90606.1
guanylyl cyclase-activating protein 2-like	Takifugu rubripes	XP_003969759.1
guanylyl cyclase-activating protein 2-like	Xiphophorus maculatus	XP_005809569.1

## Sheet: Sheet4
Table S4. List of primers used in this research.
Primers group	Name	Sequence 5'-3'	Primer length (bp)	Amplification length	Purpose
	Tic-5R1	GATTACGCCAAGCTTACACAGCAGACACGTGTGAATCTGAACC	43	/
	Tic-5R2	GATTACGCCAAGCTTAGAACCCGTCGACGACGTCACCACGGA	42	/	5'-RACE primers
	Tic-3F1	GATTACGCCAAGCTTGGCTGGGCTCCACGACGGCTTTCGTC	41	/
SjTic20-14 RACE	Tic-3F2	GATTACGCCAAGCTTGGAGCGACAGGCGGGCGCAGAGCGGTC	42	/	3'-RACE primers
clone and sequence	UPM	CTAATACGACTCACTATAGGGCAAGCAGTGGTATCAACGCAGAGT	45	/
verification primers	UPS	CTAATACGACTCACTATAGGGC	22	/	RACE adaptor primers (from the mannual kit)
	M13-F	TGTAAAACGACGGCCAGT	18	/
	M13-R	CAGGAAACAGCTATGACC	18	/	Sequencing primers of the pEASY vector (from the mannual kit)
	Tic-F1	ACCAAACACCGCAACACACACC	22
	Tic-R1	TCCCTCAACCAGTGCAAACCAA	22	1769	clone sequence RT-PCR verification
	Tic-F2	CGTTCATCACCTTGCCTGA	19
	Tic-R2	CCTAACCAAACCGCCTCTAAA	21	1183	clone sequence nest PCR verification
	β-F	AGGAGACGGGTAAGGAAGAA	20
qPCR primers	β-R	GTGGTCATGCTACTACACACA	21	141	qPCR primers of β-actin (internal control gene)
	Tic-QF	AGGGAGGAGGAAGAGCAATA	20
	Tic-QR	CCTAACCAAACCGCCTCTAAA	21	118	qPCR primers of Tic20
	T1-1F	ATGGTGAGCAAGGGCGAGG	19
	T1-1R	CTGCTCCTCGGCCACGAAG	19	1694	pPha-Tic20-eGFP fragment 1 amplification
	T1-2F	CTTCGTGGCCGAGGAGCAG	19
pPha-Tic20-eGFP	T1-2R	GATAAATCTGGAGCCGGTGAGCGTGGG	27	1482	pPha-Tic20-eGFP fragment 2 amplification
vector construct	T1-3F	CCCACGCTCACCGGCTCCAGATTTATC	27
	T1-3R	TTCTCGAAACGGCAGACAAATTTG	24	1643	pPha-Tic20-eGFP fragment 3 amplification
	T1-TicF	CAAATTTGTCTGCCGTTTCGAGAAATGGCACCCTTCACTTCGAGC	45
	T1-TicR	CCTCGCCCTTGCTCACCATTTGCTCCTCCTCCTCCCTGT	39	1282	pPha-Tic20-eGFP fragment 4 amplification
	Tic-F	CCACTTGTGCGAACGGAATTCATGGCACCCTTCACTTCGAG	41	/
	Tic-4R	CCAGACCCTCCATCGGATCCTTGCTCCTCCTCCTCCCTGTC	41	1280	Full length Tic20
	Tic-3R	CCAGACCCTCCATCGGATCCGTACGCGTCCTGCCCGAGAGA	41	1115	1 TMD truncated Tic20
	Tic-2R	CCAGACCCTCCATCGGATCCGTTCACCTGCGGGTTGCCCGA	41	1007	2 TMDs truncated Tic20
	Tic-1R	CCAGACCCTCCATCGGATCCCGGGAACGCCCCGAACAGGT	40	887	3 TMDs truncated Tic20
	Tic-ER	CCAGACCCTCCATCGGATCCCGGGCCGTCGTTGACACCTCC	41	791	4 TMDs truncated Tic20
	Tic-0R	CCAGACCCTCCATCGGATCCCTCTTGCGTCCTCTTGTCC	39	341	EF-hand domain and 4 TMDs truncated Tic20
Self-assembling GFP	GFP11-F	GGATCCGATGGAGGGTCTGG	21
assays related	GFP11-R	TCTTAAAGTAAATTGAAGCTTGGTACCTTATGTAAT	36	114	GFP11 fragment amplification
pPha-DUAL-[2xNR]	PDI-F	CCACTTGTGCGAACGACTAGTATGACTGCAATAGGG	36
vectors construct	PDI-R	ACTGGTGCCACCCATGGATCTCAATTCGCCTTCATC	36	1383	ER marker gene (PDI) sequence amplification
	HSP-F	CCACTTGTGCGAACGACTAGTATGGTGCATCTTCCA	36
	HSP-R	ACTGGTGCCACCCATGGATCTCATTTTGTTGTCTGC	36	303	PPC marker gene (sHsp70) sequence amplification
	MGD-F	CCACTTGTGCGAACGACTAGTATGTGCAAACTGTTT	36
	MGD-R	ACTGGTGCCACCCATGGATCTTGATGTCCGTGTCAA	36	1449	IMS marker gene (MGD1) sequence amplification
	ATP-F	CCACTTGTGCGAACGACTAGTATGAGATCCTTTTGC	36
	ATP-R	ACTGGTGCCACCCATGGATCTTCCATCCATGACAAT	36	210	Stroma marker gene (AtpC) BTS sequence amplification
	GFP1-10F1	CCACTTGTGCGAACGGGATCCATGGGTGGCACCAGT	36	705	Cytosol marger gene (GFP 1-10) sequence amplification
	GFP1-10F2	GGATCCATGGGTGGCACCAGT	21	690	GFP1-10 fragment amplification
	GFP1-10R	GTCTTAAAGTAAATTCCGCGGTTAGGTACCCTTTTC	36	/
	TG-F	GATCGACACGTACGACCAAA	20
Transgenic diatom	TG-R	TGCTTGTCGGCCATGATATAG	21	1188	Tic20-eGFP fragment amplification
strains detecting	Assem-F	CGTTCATCACCTTGCCTGA	19		Self-assembling GFP assays' Tic20-GFP11 fragment amplification
	Assem-R	CCCAGCAGCATTTACGTACT	20	/	(from full-length Tic20 to EF-hand domain and 4 TMDs truncatied Tic20, amplifying length equare to 1161, 996, 888, 768, 672 and 222 bp)
Note: sequences in red color represent restriction enzyme cutting sites, underline represent overlap region of the amplified fragment with adjacent sequence terminus in the same vector.
